# Supplementary material for: Digital interventions targeting excessive substance use and substance use disorders: a comprehensive and systematic scoping review and bibliometric analysis
Source: Front Psychiatry. 2024 Feb 5;15:1233888. doi: 10.3389/fpsyt.2024.1233888 (PMC10875034; doi:10.3389/fpsyt.2024.1233888)
Supplement: Supplementary file 2 [file Table_2.xlsx]

## Sheet: studietyp
Type of study												Comment
Category	Subcategory/Codes
Reviews			374
	systematic review		172
	meta-analys		68
	umbrella		10
	narrativ review		14
	review of programs		27									review of available programs or apps
	scoping		33
	current		24
	other reviews		163
Randomised			741									randomized controled trial, randomised clinical trials, randomised experiments
	randomised pilot		162
		factor	33									factorial design, factorial trial
		non-inf	6									non-inferiority
Quasi/observation			388
	observational		94
	quasi-experiment		74
	pre post		65
	pilot		147									pilot non randomised
	case-control		4
	interrupted time		6									Interrupted time series
Secondary analysis			230
Development			708
	development		255
		participatory-design	26
	acceptability-feasability		144
	feasability		136
	acceptability		119
	usability		44
	engagement		95
		recruitment	37
		reach	14
Qualitative			330
	mixed		80
		focus group	49
		interview	48
		content analysis	45
	economical		40
		cost-effectiveness	14
misc
	dissertation		59
	survey		74
	case-study		55
	implementation		27
	ML		31									machine learning
	EMA		14									ecological momentary assesment
	mechanisms		11
	prediction		33
	mediation		13
	ecol.app		2									ecological approach
	retrospective		30
	cross sectional		13
	SNA		6									social network analysis
	NLP		3									natural language processing
	protocol (RCT)		275
	protocol		38
	conference		116
	short/letter		23
Substance
Category	Codes
Nicotine			1192		306	122	136
	smoking		1241
	waterpipe		3
	smokeless		8
	ecig		16									electroic cigarette, vaping
	hookah		7
Alcohol	alcohol		1169		319	91	127
Drugs
	drug		684
	opioid		298		30	34	22
		heroin	5		2	2	0
	cannabis		176		47	8	17
	illicit		51		10	4	14					illicit drugs
		meth	25		4	1	0					methamphetamines
		stimulant	19		2	0	1
		cocain	26		5	2	0
	precr		32		11	4	0					prescription drugs
	benzo		6		0	0	1					benzodiazepines
	doping		6		1	0	0					sports doping
Health-behaviour			276		58	17	66					targeting multiple health behaviors including substance use
General												terms used to describe use of different substance
	substance		332
	addiction		18
Technology			All		Randomized	Qualitative	Review		Alcohol	Nicotine	Drugs	Comment
Category	Subcategory/Codes				741	330	374		1047	1192	626
Internet			1067		311	100	109		451	383	181
	web		525		204	36	17		236	189	87
	online		217		40	40	12		79	66	45
	internet		142		37	9	24		73	44	24
	web.app		11		2	2	0		6	2	3	web application
Mobile			795		150	104	115		251	374	133	mobile phone
	app		509		102	63	67		166	250	80	mobile application
	mhealth		72		7	14	13		22	25	13
	smartphone		73		13	10	4		23	27	14
Text			423		148	34	24		132	239	52
	SMS		88		24	11	11		37	49	7	short message service
	email		35		16	3	1		16	14	5
	autotext		16		9	1	1		3	13	0
	int.text		16		11	0	0		5	7	4	interactive text
Tele			371		78	33	36		49	152	123
		telemed	50		0	6	6		5	5	33	telemedicine
		telehealth	59		2	9	3		7	11	18
		video.conf	66		6	12	9		16	21	22	video conferencing
		phonecall	49		21	2	0		8	30	10
		IVR	13		8	0	0		2	7	4	interactive voice response
Computer			306		102	15	22		138	83	84
		EMR	43		10	3	0		8	26	12	electronic medical record
		tablet	28		7	2	0		8	15	5
Social media			180		39	36	12		48	107	30
	social media		169		35	35	12		45	99	29
	facebook		60		13	11	0		14	45	4
	SNS		14		4	2	2		7	7	3	social networking sites
	twitter		7		0	2	0		0	6	0
	whatsapp		7		3	2	0		0	7	0
	instagram		4		0	1	0		1	2	1
wearable			85		11	3	9		24	35	21	wearable devices
		epillbox	19		1	1	1		2	0	16	electronic pillbox
		CO- monitor	15		4	0	0		0	15	0	carbonoxide monitor
		sensors	19		0	1	3		6	6	4
blended forms of intervention			181		43	23	48		46	70	35	not only digital
	part digital		88		4	13	44		23	24	21	digital not only or main focus of intervention
	face-to-face		63		25	3	7		36	15	10	comparison with face-to-face
Misc
	video		63		17	6	0		15	39	10
	VR		25		6	0	6		6	10	5	virtual reality
	avatar		6		1	0	0		0	5	0
	chatbot		8		4	0	2		1	6	0
	mech.turk		13									mechanical turk
	digital therapeutics		28
General												Other general terms used to describe digital intrventions
	digital		183		25	20	63		47	65	41
	tech		76		4	15	33		11	18	17
	electronic		64		12	6	16		24	17	12
		ehealth	19		1	4	8		4	8	1
Theoretical grounding			All		Randomized	Qualitative	Review		Alcohol	Nicotine	Drugs	Comment
Category	Subcategory/codes											Comment
KBT			271		81	16	13		112	61	74	cognetive and behavioral therapy
	CBT		234		69	15	13		108	31	72
		CRA	18		2	1	0		4	0	7	community reinforcement approach
		ACT	35		11	0	0		4	30	2	acceptance and commitment therapy
		TES	18		4	1	1		4	0	7
Breif					116	22	8		200	24	54	breif intervention
	BI		141		69	10	2		100	16	32
		SBI	99		36	10	5		77	3	18	screening and breif intervention
		SBIRT	43		11	2	1		25	4	7
		BAI	12		6	0	0		12	1	0
MI	MI		112		47	9	1		62	23	33
		BMI	21		11	2	0		18	2	3
		MET	6		4	0	0		0	0	6
Feedback			177		97	12	12		148	18	17
	PNF		76		43	5	4		71	2	5	Personal normative feedback
	PFI		64		36	3	5		46	13	9	Personal feedback intervention
	social norms		11		6	2	0		6	3	3	Socioal Norms Intervention
	BAC		41		24	2	3		40	0	0	Blopd Alcohol Concentration fedback
Social			130		19	36	5		32	53	19
	forum		61		9	24	2		18	32	6	Online forum
	peer		70		11	15	3		16	20	16	Peer support
	group		20		3	3	0		3	9	4	Online group
	social.net		13		4	2	0		2	8	1	Social networking interventions
Cognetive training			92		34	3	9		49	22	19
	CT		41		15	0	3		19	11	8	Cognetive training
	CBM		56		22	3	6		32	12	14	cognetive bias modification
	cue.exp		15		4	0	2		8	5	1	cue exposure
	app-avoi		8		3	0	0		0	0	0	approach avoidance
	ABM		26
Adherence			208		41	17	14		27	69	103
	refer		53		12	3	3		9	30	9	Digital referall
	tx-seek		28		11	2	2		8	12	8	Promote treatment seeking
	adherence		33		10	3	1		8	12	9	Adherence to treatment
	medication		136		21	13	10		11	30	92	Adherence to medication
	CM		45		9	4	1		4	20	15	contingency management
		incentive	28
Monitoring			109		25	10	5		51	32	18
	EMI		34		8	4	2		16	7	9	Ecological monetary intervention
	EMA		18		3	4	2		5	5	7	Ecological monetary assessment
	monitor		28		5	0	2		8	8	6	Other monitoring
	self-monitoring		24		6	3	1		18	4	2
		BrAC	10		1	0	0		10	0	0
		secondhand smoke	15		5	2	0		0	15	0
Program (ej KBT)			87		20	18	1		29	28	20
	program		49		14	12	0		17	17	6
	BFO		11		0	2	0		2	0	2
	relapse prevent		38		6	6	1		12	11	14
	A-CHESS		14		0	4	0		7	0	7
misc
	Digital therapeutics		28		15	2	3		2	1	1
	education		53		19	15	19		4	1	17
		information	12
	selfhelp		63		8	40	12		5	0	19
	automated		54		7	16	31		2	2	25
		interactive text	7		1	2	4		0	0	1
	counseling		117		29	29	59		20	0	37
	tailored		42		3	10	30		1	1	18
	quitline		52		1	0	52		2	1	17
		helpline	14		1	2	10		0	1	5
	letters		13		0	12	2		0	0	7
	MB		42		3	9	26		3	5	10	mindfullness based
	game		57		8	20	22		5	3	17	gamification
	5A		7		0	0	7		1	0	3	5A (Ask, Advice, Assess, Assist, Arrange)
	other		215		38	74	82		13	5	78
Theory
	TTM		26		0	9	15		2	3	8	trans theoretical model, stages of change
	BCT		28		2	13	12		6	8	7	behavioral change techniques
	ToPB		23		8	7	10		3	1	9	theory of planned behavior
	JIT		23		4	6	13		2	2	4	just-in-time
	PBS		27		5	22	0		1	0	17	protective behavioral strategies
	message frame		18		0	9	9		0	0	11
	social.cog		14		4	4	8		0	2	2	social cognitive theory
	PBC		10									perceived behavioral control
	anxiety sensitivity		7		1	2	4		0	0	2
	health bel		6		0	3	4		1	1	1	health beleif
	self-reg		4		0	2	2		0	0	1	self regulation
Misc
	harm reduction		24		20	5	1		4	1	3
		moderation	8		0	7	2		0	0	2
	skills training		20		3	9	6		2	0	7
	boosters		18		5	12	2		1	0	12
	continuing		17		3	8	3		0	2	10
	ECA		17		2	7	7		2	3	4	Embodied conversational agents
	decision aid		9		0	1	8		0	0	4
	transdiag		7		1	1	1		0	0	2	transdiagnostic
	AI		10		3	1	5		0	6	2	artificial intelligence
	BA		4		1	0	0		0	0	0	behavioral activation
	geo		4		0	1	1		0	0	0	geo tagging
	media literacy		3		0	0	1		0	0	2
	risk factors		3		0	0	1		0	0	0
Professionals
	pro edu		94		27	19	40		8	4	17	education of professionals
	DST		50		17	9	27		5	0	12	decision support tool
	pro qual		11		2	3	3		2	0	0	quality improvemen
	simulation		4		1	2	0		0	0	0	Online Patient Simulation
Lifestyle
	lifestyle		56		2	28	45		2	2	20
	weight		10		0	3	8		0	1	4
	physical activity		11		1	2	7		1	1	2
	sleep		9		1	8	0		1	0	1
Prevention
	prevention program		58		20	22	11		2	7	23
		risk reduction	9		1	8	0		1	0	3
		clim.scho	10		6	6	0		0	0	7	clima schools
	parenting skills		14		6	4	1		3	1	4
	campaign		31		4	4	24		8	2	9
	risk.mess		10		2	2	7		2	0	6	risk messages
Population/setting			All		Randomized	Qualitative	Review		Alcohol	Nicotine	Drugs	Comment
Category	Codes
Student and young adult			420		156	40	33		240	102	64
	young adult		185		53	23	22		73	63	34
	college		126		60	8	10		95	13	16
	student		79		33	5	2		54	17	10
	university		40		13	4	0		23	12	4
Family and children			307		78	38	36		108	89	70
	adolescents		224		56	28	32		83	65	49
	family		70		18	14	2		19	16	21
	parent		50		15	6	1		13	14	14
	school		36		12	0	1		17	10	7
	child		12		2	1	3		1	6	1
		climaschools
	pregnant		87		21	8	7		24	51	13	post partum and pregnant
Health care			471		130	52	31		167	216	96
	prim.care		132		36	19	5		53	49	26	primary care
	ED		87		35	7	3		42	17	31	emergency department
	health		75		17	4	5		20	46	16
	cardiovasc		49		14	1	13		21	43	1	cardio vascular
	cancer		43		7	3	3		12	38	2
	hospital		43		18	2	0		13	27	2
	surgery		19		7	2	1		4	10	6
	diabetes		14		3	0	2		7	10	0
	COPD		10		3	1	1		0	10	0	Chronic Obstructive Pulmonary Disease
Psychiatry			202		46	21	24		79	58	24
	mental health		61		10	9	14		8	21	7
	depression		42		9	1	4		28	7	4
	PTSD		30		7	4	1		18	10	1	post traumatic stress disorder
	psychosis		10		0	3	2		0	2	5
	anxiety		10		3	1	0		4	2	4
	stress		8		4	0	0		2	3	2
	suicide		5		2	0	1		4	1	1
Substance use disorder					44	35	21		64	25	131
	diagnos		64		20	4	3		34	4	23	substance use diagnosis
	treatment		82		11	15	9		20	3	19
	dependence		39		6	2	4		11	18	8
	buprenophin		42		1	4	2		0	0	41
	overdose		28		4	2	1		0	0	27
	methadone		17		7	3	0		0	0	16
	recovery		16		0	4	3		7	0	4
	detoxification		10		4	1	2		6	1	6
	syringe		9		1	2	0		0	0	9	needle exchange
Professionals			141		17	37	7		33	55	30
	nurses		17		3	4	1		5	12	2
	provider		6		0	4	0		1	1	1
Minority			174		30	25	13		45	68	36
	minority		109		23	16	9		28	45	20
	LGBT		48		6	9	6		14	10	12	lesbian, gay, bisexual, and transgender
	hispanic		21		3	2	0		6	8	5
	SGM		9		2	0	0		1	6	2	Sexual gender minority
	immigrant		6		1	3	0		0	5	0
	cultural		6		0	0	1		3	3	1
	disabilities		6		0	0	0		1	0	2
	ADHD		4		0	0	0		1	1	1
	native		7
Disadvantaged			142		31	22	11		24	75	20
	disadv		38		10	6	5		6	25	4	Inequities in Vulnerable Populations, Underserved
	homeless		18		5	2	0		2	6	3
	socioecon		12		5	1	1		3	8	2
	poverty		33		7	6	4		3	20	3
	rural		39		7	5	0		5	19	9
	LMIC		22		5	4	2		8	10	2	low middle income country
Misc
	CSO		48		17	10	2		17	9	12	significant others
	COVID		121		6	18	18		11	9	54
	HIV		100		23	21	4		32	19	28	human immunodeficiency virus
	hep-c		15		3	2	0		3	0	12	hepatitis c
	bar		13		7	0	0		12	2	0	bar, club, restaurant
	party		6		2	0	1		6	0	0
	driving		10		3	1	1		6	0	3	sexual riskbehavior
	sex.risk		51		18	7	4		27	2	18
	criminal		30		1	4	2		1	1	13
	mandated		12		5	1	0		9	0	1
	violence		15		3	5	0		8	0	4
	sex.violence		7		1	1	0		7	0	0	sexual violence
	veterans		64		11	7	0		32	17	10
	military		16		0	1	2		11	1	1
	older		36		14	2	2		12	23	2
	work		24		9	2	6		15	12	1
	gender		84		22	8	6		34	28	19
	FASD		6									Fetal alcohol syndrome
